# Supplementary material for: Comparison of Immunological Profiles of SARS-CoV-2 Variants in the COVID-19 Pandemic Trends: An Immunoinformatics Approach
Source: Antibiotics (Basel). 2021 May 6;10(5):535. doi: 10.3390/antibiotics10050535 (PMC8148159; doi:10.3390/antibiotics10050535)
Supplement: Supplementary file 1 [file antibiotics-10-00535-s001.zip]

Archive with 6 entries (6 files):
- Supplementary Figure S1.pdf
- Supplementary Figure S2-S6.pdf
- Supplementary Figure S7-S8.pdf
- Supplementary Table S1.pdf
- Supplementary Table S2.pdf
- Supplementary Table S3.pdf
